# Supplementary material for: Connectivity characterization of the mouse basolateral amygdalar complex
Source: Nat Commun. 2021 May 17;12:2859. doi: 10.1038/s41467-021-22915-5 (PMC8129205; doi:10.1038/s41467-021-22915-5)
Supplement: Supplementary file 9 — Source data [file 41467_2021_22915_MOESM9_ESM.xlsx]

## Sheet: Figure 8k
PL→BLA.am→CPc.dm
EPSC	Latency
11.5	6.1
103.9	4.6
157.2	5.3
21.8	5.9
84.1	6.2
58.8	7.1
107.2	6.8
204.4	8.1
648.5	8.5
69.8	7.8
65.1	8.2

## Sheet: Figure 8n
AId→BLA.al→CPc.v
EPSC	Latency
217.5	5.6
204.3	7.8
98.2	6.3
101.6	6.1
126.5	5.2
511.4	5
112.6	3.2

## Sheet: Figure 8q
ILA→BLA.ac→CA3
EPSC	Latency
67.1	2.8
71.9	4
80.1	4.2
61.2	6.2
64.4	3.1
53.2	4.6
35.8	4.2
99.6	5.1
64.1	5.4
248.7	5.3
113.4	5.7
147.9	5.5

## Sheet: Figure 9f
Somatic features									Dendritic features
case	Height	Width	Volume	Skewness X	Sphericity	Spherical_diameter	Surface_to_volume		case	Tortuosity	Fractal_dimension	Branch_generation	Bifurcations	tips_to_dendrite
BLA.am	23.54	21.12	8654.32	12	0.948559	25.4729	0.248318		BLA.am	1.1139	1.03052	1.44186	17	2.88889
BLA.am	23.98	22.22	7938.42	14	0.944528	24.7502	0.25666		BLA.am	1.12876	1.03404	1.48718	15	2.66667
BLA.am	24.2	25.52	9675.95	6.5	0.944878	26.4382	0.240184		BLA.am	1.08342	1.0234	0.857143	6	1.66667
BLA.am	23.76	26.62	9653.57	39.5	0.928521	26.4178	0.244604		BLA.am	1.15565	1.04606	1	10	2.25
BLA.am	23.32	19.14	6399.33	30.5	0.939896	23.0345	0.277136		BLA.am	1.08582	1.02772	1.34884	17	2.88889
BLA.am	23.32	20.24	8279.09	32	0.94068	25.0993	0.254125		BLA.am	1.15002	1.0386	0.6	6	1.75
BLA.am	19.8	24.86	6963.95	33.5	0.943498	23.6929	0.268406		BLA.am	1.13316	1.03545	1.27273	13	2.85714
BLA.am	21.34	24.2	9528.73	12.5	0.940426	26.3034	0.242557		BLA.am	1.11772	1.03199	0.705882	5	1.71429
BLA.al	19.8	22.22	6397.44	11.5	0.946236	23.0322	0.275306		BLA.al	1.08481	1.0227	0.903226	11	2.22222
BLA.al	19.14	20.9	6042.45	54	0.948332	22.5981	0.279975		BLA.al	1.06552	1.01948	0.869565	7	1.77778
BLA.al	23.1	22	7512.28	7	0.939919	24.2991	0.262706		BLA.al	1.06426	1.02005	1.31579	15	2.875
BLA.al	23.76	23.54	10673.4	41	0.944631	27.3171	0.232517		BLA.al	1.07142	1.02179	0.882353	12	2.2
BLA.al	19.36	20.9	5437.87	33.5	0.950305	21.8178	0.289386		BLA.al	1.09733	1.02859	1.17647	13	2.625
BLA.al	20.02	23.32	9844.85	20.5	0.918111	26.5911	0.245765		BLA.al	1.07213	1.02141	0.882353	11	1.91667
BLA.al	21.56	22	7932.64	7.5	0.932166	24.7442	0.260127		BLA.al	1.07379	1.01884	1.18919	13	2.18182
BLA.al	21.34	19.8	5632.47	18	0.938434	22.075	0.289633		BLA.al	1.08843	1.02419	1.45455	17	2.7
BLA.al	17.6	18.92	4605.45	32.5	0.95378	20.6423	0.304751		BLA.al	1.05433	1.01574	0.956522	7	1.77778
BLA.ac	19.36	16.94	6549.41	23	0.920134	23.2132	0.280909		BLA.ac	1.06229	1.01821	1.56	21	3.625
BLA.ac	18.48	16.5	5733.27	1	0.912481	22.2059	0.296114		BLA.ac	1.05589	1.01784	1.95238	18	4
BLA.ac	17.82	19.36	6175.39	0	0.91866	22.7626	0.286929		BLA.ac	1.06753	1.0219	1.8	17	3.83333
BLA.ac	19.36	16.06	5176.11	2.5	0.91167	21.4619	0.306652		BLA.ac	1.06693	1.02022	1.78947	23	3.09091
BLA.ac	17.6	17.6	5262.63	1.5	0.897785	21.5808	0.309678		BLA.ac	1.06602	1.01863	1.35294	13	2.625
BLA.ac	21.56	23.1	6996.74	0.5	0.933949	23.7301	0.270725		BLA.ac	1.06826	1.01921	1.53846	16	3.28571

## Sheet: Supplementary Figure 5b-m
PL2	overlap		ILA (ARA 37 & 39)	overlap		ILA (ARA 41 & 45)	overlap		CA3	overlap		DP	overlap		ACAd	overlap		MOs	overlap		CA1	overlap		PAR	overlap		SUBv	overlap		SUBd	overlap		TTd	overlap
BLA.am	0.00171675		BLA.am	0.00084213		BLA.am	1.1156e-05		BLA.am	0		BLA.am	0.00020176		BLA.am	0.00180037		BLA.am	0.00323283		BLA.am	4.61875e-06		BLA.am	0		BLA.am	7.79273e-06		BLA.am	1.57778e-06		BLA.am	0.000182853
BLA.am	0.0033175		BLA.am	0.000456083		BLA.am	5.8753e-05		BLA.am	3.19136e-06		BLA.am	0.000189503		BLA.am	0.00259833		BLA.am	0.00255788		BLA.am	9.18719e-05		BLA.am	1.29328e-05		BLA.am	0.000152035		BLA.am	0.000110323		BLA.am	9.0714e-05
BLA.am	0.001025		BLA.am	0.000391055		BLA.am	9.734e-06		BLA.am	0		BLA.am	0.0001352		BLA.am	0.00148387		BLA.am	0.00450626		BLA.am	0		BLA.am	7.78889e-07		BLA.am	1.40909e-05		BLA.am	2.22222e-05		BLA.am	8.30413e-05
BLA.am	0.00579		BLA.am	0.000714636		BLA.am	5.052e-05		BLA.am	1.06257e-05		BLA.am	0.00022873		BLA.am	0.00288857		BLA.am	0.00256689		BLA.am	0.000199386		BLA.am	2.27322e-05		BLA.am	0.000194771		BLA.am	0.000182433		BLA.am	0.000139098
BLA.am	0.00136525		BLA.am	0.00146338		BLA.am	1.18707e-05		BLA.am	0		BLA.am	0.00037657		BLA.am	0.00273239		BLA.am	0.00630693		BLA.am	9.28438e-06		BLA.am	0.000175978		BLA.am	2.19091e-06		BLA.am	3.305e-05		BLA.am	0.000330685
BLA.am	0.0019075		BLA.am	0.00117447		BLA.am	3.818e-05		BLA.am	0		BLA.am	0.00021836		BLA.am	0.00123712		BLA.am	0.00151414		BLA.am	3.42064e-05		BLA.am	8.64444e-06		BLA.am	9.99818e-05		BLA.am	7.03459e-05		BLA.am	0.000127777
BLA.am	0.0005509		BLA.am	0.000388288		BLA.am	8.899e-06		BLA.am	0		BLA.am	0.00053381		BLA.am	0.000703017		BLA.am	0.00341512		BLA.am	2.47938e-05		BLA.am	0.000396633		BLA.am	2.79091e-06		BLA.am	5.16222e-05		BLA.am	0.000495552
BLA.am	0.002965		BLA.am	0.00049238		BLA.am	1.96171e-05		BLA.am	0		BLA.am	0.0001278		BLA.am	0.00150417		BLA.am	0.00218113		BLA.am	0.000112756		BLA.am	0.000422667		BLA.am	0.000226054		BLA.am	7.83111e-05		BLA.am	0.00013943
BLA.al	0.00072475		BLA.al	0.00289952		BLA.al	2.69642e-05		BLA.al	1.13145e-05		BLA.al	0.00098646		BLA.al	0.000936424		BLA.al	0.00128788		BLA.al	2.92084e-05		BLA.al	7.96e-07		BLA.al	4.04455e-06		BLA.al	2.17556e-07		BLA.al	0.000742267
BLA.al	0.00038535		BLA.al	0.00492263		BLA.al	1.771e-05		BLA.al	4.98909e-06		BLA.al	0.0024376		BLA.al	0.00104961		BLA.al	0.00207351		BLA.al	0.000153569		BLA.al	2.55356e-05		BLA.al	0.0012215		BLA.al	4.04444e-07		BLA.al	0.00124263
BLA.al	0.0001897		BLA.al	0.00071045		BLA.al	3.9861e-05		BLA.al	2.26982e-05		BLA.al	0.000783528		BLA.al	0.000377388		BLA.al	0.00146719		BLA.al	0.000478069		BLA.al	0.0002624		BLA.al	0.00128937		BLA.al	0.000145422		BLA.al	0.000285633
BLA.al	0.000411475		BLA.al	0.000894877		BLA.al	2.701e-05		BLA.al	1.84536e-05		BLA.al	0.000657522		BLA.al	0.000433498		BLA.al	0.00149072		BLA.al	7.10828e-05		BLA.al	6.41111e-07		BLA.al	5.94005e-05		BLA.al	1.61778e-06		BLA.al	0.000351939
BLA.al	0.000406		BLA.al	0.00089003		BLA.al	0.000190983		BLA.al	1.35455e-05		BLA.al	0.00088701		BLA.al	0.000394755		BLA.al	0.000887252		BLA.al	0.000485577		BLA.al	0.000649873		BLA.al	0.00152282		BLA.al	2.45056e-05		BLA.al	0.000408653
BLA.al	0.000234025		BLA.al	0.0034634		BLA.al	1.2065e-05		BLA.al	1.18491e-05		BLA.al	0.00140889		BLA.al	0.000564771		BLA.al	0.00126372		BLA.al	0.00101044		BLA.al	0.000156321		BLA.al	0.00118664		BLA.al	0.0003049		BLA.al	0.000725227
BLA.ac	0.0068175		BLA.ac	0.00211401		BLA.ac	0.000633713		BLA.ac	0.00167291		BLA.ac	0.000129726		BLA.ac	0.00088884		BLA.ac	0.000289368		BLA.ac	0.00799325		BLA.ac	0.00232756		BLA.ac	0.00304672		BLA.ac	0.000887522		BLA.ac	8.09187e-05
BLA.ac	0.003405		BLA.ac	0.00142643		BLA.ac	0.00030254		BLA.ac	0.00117531		BLA.ac	0.000154779		BLA.ac	0.000481616		BLA.ac	0.000179337		BLA.ac	0.00504681		BLA.ac	0.00650878		BLA.ac	0.0112339		BLA.ac	0.000112936		BLA.ac	0.000156866
BLA.ac	0.0089475		BLA.ac	0.0050799		BLA.ac	0.00067563		BLA.ac	0.00101803		BLA.ac	0.00021718		BLA.ac	0.0011124		BLA.ac	0.000547834		BLA.ac	0.0039315		BLA.ac	0.00414017		BLA.ac	0.00283452		BLA.ac	0.000361732		BLA.ac	0.000143113
BLA.ac	0.0034825		BLA.ac	0.00152732		BLA.ac	0.00017191		BLA.ac	0.00128947		BLA.ac	6.3798e-05		BLA.ac	0.000605252		BLA.ac	0.0004686		BLA.ac	0.00497956		BLA.ac	0.00305266		BLA.ac	0.00656432		BLA.ac	9.88678e-05		BLA.ac	0.000108997
BLA.ac	0.003215		BLA.ac	0.00100212		BLA.ac	0.00015854		BLA.ac	0.000435225		BLA.ac	0.000165258		BLA.ac	0.000849489		BLA.ac	0.000772642		BLA.ac	0.00277556		BLA.ac	0.00284239		BLA.ac	0.00595626		BLA.ac	0.000140758		BLA.ac	0.000220628
BLA.ac	0.0091775		BLA.ac	0.00278788		BLA.ac	0.000585		BLA.ac	0.000386917		BLA.ac	0.00016602		BLA.ac	0.00240492		BLA.ac	0.00171562		BLA.ac	0.00256006		BLA.ac	0.00320853		BLA.ac	0.00241118		BLA.ac	0.0004199		BLA.ac	0.000214233
BLA.ac	0.0063425		BLA.ac	0.0026705		BLA.ac	0.0013659		BLA.ac	0.00256823		BLA.ac	0.000319902		BLA.ac	0.000777234		BLA.ac	0.000568925		BLA.ac	0.00871375		BLA.ac	0.00634333		BLA.ac	0.00698909		BLA.ac	0.000413351		BLA.ac	0.000188081
